# Supplementary material for: Fabrication of UV-Stable Perovskite Solar Cells with Compact Fe2O3 Electron Transport Layer by FeCl3 Solution and Fe3O4 Nanoparticles
Source: Nanomaterials (Basel). 2022 Dec 10;12(24):4415. doi: 10.3390/nano12244415 (PMC9781711; doi:10.3390/nano12244415)
Supplement: Supplementary file 1 [file nanomaterials-12-04415-s001.zip]

Archive with 1 entries (1 files):
- nanomaterials-2048673-supplementary.pdf
